# Supplementary material for: A flexible, high-throughput system for studying live mRNA translation with HiBiT technology
Source: Nucleic Acids Res. 2025 Jun 16;53(11):gkaf496. doi: 10.1093/nar/gkaf496 (PMC12168084; doi:10.1093/nar/gkaf496)
Supplement: gkaf496_Supplemental_Files [file gkaf496_supplemental_files.zip]

Archive with 2 entries (2 files):
- Ascanelli & Lawrence et al 2024 NAR_Supplemental_2.pdf
- NAR sequences.xlsx
