# Supplementary material for: A flexible, high-throughput system for studying live mRNA translation with HiBiT technology
Source: Nucleic Acids Res. 2025 Jun 16;53(11):gkaf496. doi: 10.1093/nar/gkaf496 (PMC12168084; doi:10.1093/nar/gkaf496)
Supplement: gkaf496_Supplemental_Files [file gkaf496_supplemental_files.zip › NAR sequences.xlsx]

## Sheet: Sequences
Supplemental Table 1: Sequences for non-coding and coding elements contained within mRNA.
Element	Name	Sequence (5' to 3')
UTRs	5'UTR	aaataagagagaaaagaagagtaagaagaaatataagagccacc
	5'UTR Hairpin	aaataagagagaaaagaagagtaagaagaaatataagagaattcaaatttattcatatctcgaacatgaacgttttccatcaagaacaggccaccatggaaaacgttcatgttaacctggcggcagcgcaaaagc
	3'UTR	gctgccttctgcggggcttgccttctggccatgcccttcttctctcccttgcacctgtacctcttggtctttgaataaagcctgagtaggaagtgaggg
CDS	eGFP-HiBit	atggtgagcaagggcgaggagctgttcaccggggtggtgcccatcctggtcgagctggacggcgacgtaaacggccacaagttcagcgtgtccggcgagggcgagggcgatgccacctacggcaagctgaccctgaagttcatctgcaccaccggcaagctgcccgtgccctggcccaccctcgtgaccaccctgacctacggcgtgcagtgcttcagccgctaccccgaccacatgaagcagcacgacttcttcaagtccgccatgcccgaaggctacgtccaggagcgcaccatcttcttcaaggacgacggcaactacaagacccgcgccgaggtgaagttcgagggcgacaccctggtgaaccgcatcgagctgaagggcatcgacttcaaggag…
	eGFP-HiBit (no start codon, for the 5'UTR Hairpin construct)	ggggtgagcaagggcgaggagctgttcaccggggtggtgcccatcctggtcgagctggacggcgacgtaaacggccacaagttcagcgtgtccggcgagggcgagggcgatgccacctacggcaagctgaccctgaagttcatctgcaccaccggcaagctgcccgtgccctggcccaccctcgtgaccaccctgacctacggcgtgcagtgcttcagccgctaccccgaccacatgaagcagcacgacttcttcaagtccgccatgcccgaaggctacgtccaggagcgcaccatcttcttcaaggacgacggcaactacaagacccgcgccgaggtgaagttcgagggcgacaccctggtgaaccgcatcgagctgaagggcatcgacttcaaggag…
	MYC-HiBit	atgcccctcaacgttagcttcaccaacaggaactatgacctcgactacgactcggtgcagccgtatttctactgcgacgaggaggagaacttctaccagcagcagcagcagagcgagctgcagcccccggcgcccagcgaggatatctggaagaaattcgagctgctgcccaccccgcccctgtcccctagccgccgctccgggctctgctcgccctcctacgttgcggtcacacccttctcccttcggggagacaacgacggcggtggcgggagcttctccacggccgaccagctggagatggtgaccgagctgctgggaggagacatggtgaaccagagtttcatctgcgacccggacgacgagaccttcatcaaaaacatcatcatccaggactgt…
	Cre-NLS-HiBit	ATGGCCAATTTACTGACCGTACACCAAAATTTGCCTGCATTACCGGTCGATGCAACGAGTGATGAGGTTCGCAAGAACCTGATGGACATGTTCAGGGATCGCCAGGCGTTTTCTGAGCATACCTGGAAAATGCTTCTGTCCGTTTGCCGGTCGTGGGCGGCATGGTGCAAGTTGAATAACCGGAAATGGTTTCCCGCAGAACCTGAAGATGTTCGCGATTATCTTCTATATCTTCAGGCGCGCGGTCTGGCAGTAAAAACTATCCAGCAACATTTGGGCCAGCTAAACATGCTTCATCGTCGGTCCGGGCTGCCACGACCAAGTGACAGCAATGCTGTTTCACTGGTTATGCGGCGGATCCGAAAAGAAAACGTTGATGCCGGTGAACGTGCAAAACAG…
	JUN-HiBit	ATGACTGCAAAGATGGAAACGACCTTCTATGACGATGCCCTCAACGCCTCGTTCCTCCCGTCCGAGAGCGGACCTTATGGCTACAGTAACCCCAAGATCCTGAAACAGAGCATGACCCTGAACCTGGCCGACCCAGTGGGGAGCCTGAAGCCGCACCTCCGCGCCAAGAACTCGGACCTCCTCACCTCGCCCGACGTGGGGCTGCTCAAGCTGGCGTCGCCCGAGCTGGAGCGCCTGATAATCCAGTCCAGCAACGGGCACATCACCACCACGCCGACCCCCACCCAGTTCCTGTGCCCCAAGAACGTGACAGATGAGCAGGAGGGCTTCGCCGAGGGCTTCGTGCGCGCCCTGGCCGAACTGCACAGCCAGAACACGCTGCCCAGCGTCACGTCGGCG…
	MYL3-HiBit	ATGGCCCCCAAAAAGCCAGAGCCCAAGAAGGATGATGCCAAGGCAGCCCCCAAGGCAGCTCCAGCTCCCGCACCTCCCCCTGAGCCTGAGCGCCCTAAGGAGGTCGAGTTTGATGCTTCCAAGATCAAGATTGAGTTCACACCTGAGCAGATTGAAGAGTTCAAGGAAGCCTTCATGCTGTTCGACCGCACACCCAAGTGTGAGATGAAGATCACCTACGGGCAGTGTGGGGATGTCCTGCGGGCGCTGGGCCAGAACCCCACACAGGCAGAAGTGCTCCGTGTCCTGGGGAAGCCAAGACAGGAAGAGCTCAATACCAAGATGATGGACTTTGAAACTTTCCTGCCTATGCTCCAGCACATTTCCAAGAACAAGGACACAGGCACCTATGAGGACTTC…
	NANOG-HiBiT	ATGAGTGTGGGTCTTCCTGGTCCCCACAGTTTGCCTAGTTCTGAGGAAGCATCGAATTCTGGGAACGCCTCATCAATGCCTGCAGTTTTTCATCCCGAGAACTATTCTTGCTTACAAGGGTCTGCTACTGAGATGCTCTGCACAGAGGCTGCCTCTCCTCGCCCTTCCTCTGAAGACCTGCCTCTTCAAGGCAGCCCTGATTCTTCTACCAGTCCCAAACAAAAGCTCTCAAGTCCTGAGGCTGACAAGGGCCCTGAGGAGGAGGAGAACAAGGTCCTTGCCAGGAAGCAGAAGATGCGGACTGTGTTCTCTCAGGCCCAGCTGTGTGCACTCAAGGACAGGTTTCAGAAGCAGAAGTACCTCAGCCTCCAGCAGATGCAAGAACTCTCCTCCATTCTG…
	YAP8SA-HiBit	ATGGATCCCGGGCAGcagccgccgcctcaaccggccccccagggccaagggcagccgccttcgcagcccccgcaggggcagggcccgccgtccggacccgggcaaccggcacccgcggcgacccaggcggcgccgcaggcaccccccgccgggcatcagatcgtgcacgtccgcggggacgcggagaccgacctggaggcgctcttcaacgccgtcatgaaccccaagacggccaacgtgccccagaccgtgcccatgaggctccggaagctgcccgactccttcttcaagccgccggagcccaaatcccactcccgacaggccgctactgatgcaggcactgcaggagccctgactccacagcatgttcgagcAcatgccgctccagctgctctgcag…

## Sheet: Primers
Supplemental Table 2: Primer sequences used thought the study
Application	Name	Sequence (5' to 3')
mRNA synthesis	T7-Fwd	GTGAGCGCGCGTAATACG
	PolyT-3T-Rev	TTTTCCCTCACTTCCTACTCAGGC
	PolyT-40T-Rev	TTTTTTTTTTTTTTTTTTTTTTTTTTTTTTTTTTTTTTTTTCCCTCACTTCCTACTCAGGC
	PolyT-80T-Rev	TTTTTTTTTTTTTTTTTTTTTTTTTTTTTTTTTTTTTTTTTTTTTTTTTTTTTTTTTTTTTTTTTTTTTTTTTTTTTTTTTCCCTCACTTCCTACTCAGGC
	PolyT-120T-Rev	TTTTTTTTTTTTTTTTTTTTTTTTTTTTTTTTTTTTTTTTTTTTTTTTTTTTTTTTTTTTTTTTTTTTTTTTTTTTTTTTTTTTTTTTTTTTTTTTTTTTTTTTTTTTTTTTTTTTTTTTTCCCTCACTTCCTACTCAGGC
qPCR	GAPDH-Fwd	GGAGCGAGATCCCTCCAAAAT
	GAPDH-Rev	GGCTGTTGTCATACTTCTCATGG
	IFNB1-Fwd	GCAGTTCCAGAAGGAGGACG
	IFNB1-Rev	AGCCAGGAGGTTCTCAACAAT
	RIGI-Fwd	CTCTTTGTGAAAACCAGAGCACTT
	RIGI-Rev	CGGGAGGGTCATTCCTGTGTT
	TLR3-Fwd	TGGCTTGTCATCTACAAAATTAGG
	TLR3-Rev	AACACCCTGGAGAAAACTCTTTA
	CCL5-Fwd	ATTGCTACTGCCCTCTGCG
	CCL5-Rev	TCGGGTGACAAAGACGACTG
	IFIH1-Fwd	AACCCATGACACAGAATGAACA
	IFIH1-Rev	CTCATCAGCTCTGGCTCGAC
	TNF-Fwd	TGCACTTTGGAGTGATCGGC
	TNF-Rev	TCAGCTTGAGGGTTTGCTACA
	HiBiT-Fwd	GCTGGCGGCTGTTCAAG
	PolyT-3T-Rev	TTTTCCCTCACTTCCTACTCAGGC

## Sheet: qPCR information
		Amplicon Size
qPCR	GAPDH-Fwd	197			95°C	20 sec
	GAPDH-Rev			40 cycles	95°C	3 sec
	IFNB1-Fwd	124			60°C	30 sec
	IFNB1-Rev
	RIGI-Fwd	135
	RIGI-Rev
	TLR3-Fwd	179
	TLR3-Rev
	CCL5-Fwd	165
	CCL5-Rev
	IFIH1-Fwd	191
	IFIH1-Rev
	TNF-Fwd	145
	TNF-Rev
	HiBiT-Fwd	132
	PolyT-3T-Rev
